# Supplementary material for: Rational Construction of Honeycomb-like Carbon Network-Encapsulated MoSe2 Nanocrystals as Bifunctional Catalysts for Highly Efficient Water Splitting
Source: Molecules. 2024 Aug 16;29(16):3877. doi: 10.3390/molecules29163877 (PMC11357002; doi:10.3390/molecules29163877)
Supplement: Supplementary file 1 [file molecules-29-03877-s001.zip]

Archive with 1 entries (1 files):
- molecules-3144387-supplementary.pdf
